# Supplementary material for: Dim artificial light at night alters gene expression rhythms and growth in a key seagrass species (Posidonia oceanica)
Source: Sci Rep. 2023 Jun 30;13:10620. doi: 10.1038/s41598-023-37261-3 (PMC10313690; doi:10.1038/s41598-023-37261-3)
Supplement: Supplementary file 11 — Supplementary Table S3. [file 41598_2023_37261_MOESM11_ESM.xlsx]

## Sheet: Table S3 description
Supplementary Table S3. mRNA relative expression levels for all the genes analysed in this study, indicated as expression fold change (x^-FC), divided by site and sampling time. Night sky brightness for each site is indicated as mag/arcsec2

## Sheet: PoPSBS
PoPSBS
Site	Time	Replicate	x^-FC	Night sky brightness
Maroccone	0	1	0.473844	19.945
Maroccone	0	2	0.98332	19.945
Maroccone	0	3	1.04323	19.945
Maroccone	0	4	1.23915	19.945
Maroccone	0	5	1.06294	19.945
Maroccone	0	6	0.698312	19.945
Maroccone	0	7	0.392749	19.945
Maroccone	0	8	1.06421	19.945
Maroccone	0	9	0.446604	19.945
Maroccone	0	10	0.637437	19.945
Maroccone	4	11	1.02996	19.945
Maroccone	4	12	0.560044	19.945
Maroccone	4	13	1.7097	19.945
Maroccone	4	14	0.67001	19.945
Maroccone	4	15	1.32908	19.945
Maroccone	4	16	0.511291	19.945
Maroccone	4	17	2.22014	19.945
Maroccone	4	18	0.499409	19.945
Maroccone	8	19	0.724945	19.945
Maroccone	8	20	1.63132	19.945
Maroccone	8	21	2.49506	19.945
Maroccone	8	22	0.679457	19.945
Maroccone	8	23	0.305963	19.945
Maroccone	8	24	1.71236	19.945
Maroccone	8	25	17.304	19.945
Maroccone	8	26	0.326265	19.945
Maroccone	8	27	0.344917	19.945
Maroccone	12	28	0.170711	19.945
Maroccone	12	29	3.51801	19.945
Maroccone	12	30	0.543804	19.945
Maroccone	12	31	0.546367	19.945
Maroccone	12	32	1.81522	19.945
Maroccone	12	33	3.93127	19.945
Maroccone	12	34	0.811743	19.945
Maroccone	12	35	12.0174	19.945
Maroccone	16	36	0.0315871	19.945
Maroccone	16	37	0.339241	19.945
Maroccone	16	38	3.94552	19.945
Maroccone	16	39	2.51813	19.945
Maroccone	16	40	3.75171	19.945
Maroccone	16	41	0.987347	19.945
Maroccone	20	42	1.11875	19.945
Maroccone	20	43	1.17272	19.945
Maroccone	20	44	6.00017	19.945
Maroccone	24	45	1.20156	19.945
Maroccone	24	46	0.50271	19.945
Maroccone	24	47	0.677095	19.945
Maroccone	24	48	0.974158	19.945
Maroccone	24	49	1.52863	19.945
Maroccone	24	50	0.789586	19.945
Maroccone	24	51	1.45445	19.945
Maroccone	24	52	0.684407	19.945
Scalinata	0	53	0.201576	18.4975
Scalinata	0	54	0.295262	18.4975
Scalinata	0	55	0.178311	18.4975
Scalinata	0	56	0.415716	18.4975
Scalinata	0	57	0.522267	18.4975
Scalinata	0	58	0.753037	18.4975
Scalinata	0	59	0.442779	18.4975
Scalinata	0	60	0.506766	18.4975
Scalinata	4	61	0.271699	18.4975
Scalinata	4	62	0.491177	18.4975
Scalinata	4	63	0.431626	18.4975
Scalinata	4	64	0.359545	18.4975
Scalinata	4	65	0.668076	18.4975
Scalinata	4	66	0.249591	18.4975
Scalinata	8	67	0.427835	18.4975
Scalinata	8	68	0.335621	18.4975
Scalinata	8	69	0.372986	18.4975
Scalinata	8	70	0.335266	18.4975
Scalinata	8	71	0.231013	18.4975
Scalinata	8	72	0.401749	18.4975
Scalinata	8	73	0.475796	18.4975
Scalinata	12	74	0.565854	18.4975
Scalinata	12	75	1.36814	18.4975
Scalinata	12	76	1.38404	18.4975
Scalinata	12	77	2.21405	18.4975
Scalinata	12	78	1.97663	18.4975
Scalinata	12	79	1.97082	18.4975
Scalinata	12	80	1.8236	18.4975
Scalinata	12	81	1.15619	18.4975
Scalinata	12	82	1.2664	18.4975
Scalinata	16	83	2.22536	18.4975
Scalinata	16	84	2.55596	18.4975
Scalinata	16	85	2.4471	18.4975
Scalinata	16	86	2.71975	18.4975
Scalinata	16	87	3.08509	18.4975
Scalinata	16	88	2.33405	18.4975
Scalinata	16	89	3.03154	18.4975
Scalinata	16	90	1.80393	18.4975
Scalinata	20	91	1.07961	18.4975
Scalinata	20	92	1.05572	18.4975
Scalinata	20	93	1.30567	18.4975
Scalinata	20	94	2.20587	18.4975
Scalinata	20	95	1.47246	18.4975
Scalinata	20	96	0.0304423	18.4975
Scalinata	24	97	0.407283	18.4975
Scalinata	24	98	0.20023	18.4975
Scalinata	24	99	0.517918	18.4975
Scalinata	24	100	0.289149	18.4975
Scalinata	24	101	0.218421	18.4975
Rotonda	0	102	0.150074	15.3675
Rotonda	0	103	0.345381	15.3675
Rotonda	0	104	0.33964	15.3675
Rotonda	0	105	0.261031	15.3675
Rotonda	0	106	0.442854	15.3675
Rotonda	4	107	0.243756	15.3675
Rotonda	4	108	0.426755	15.3675
Rotonda	4	109	0.355875	15.3675
Rotonda	4	110	0.791533	15.3675
Rotonda	4	111	0.379518	15.3675
Rotonda	4	112	0.643218	15.3675
Rotonda	4	113	0.993613	15.3675
Rotonda	4	114	0.378531	15.3675
Rotonda	4	115	0.413826	15.3675
Rotonda	4	116	0.389782	15.3675
Rotonda	8	117	0.40083	15.3675
Rotonda	8	118	0.354328	15.3675
Rotonda	8	119	0.281081	15.3675
Rotonda	8	120	0.181973	15.3675
Rotonda	8	121	0.238839	15.3675
Rotonda	8	122	0.504312	15.3675
Rotonda	8	123	0.364517	15.3675
Rotonda	8	124	0.411365	15.3675
Rotonda	12	125	16.2628	15.3675
Rotonda	12	126	1.04661	15.3675
Rotonda	12	127	0.164701	15.3675
Rotonda	12	128	1.17491	15.3675
Rotonda	12	129	1.288	15.3675
Rotonda	12	130	1.76723	15.3675
Rotonda	12	131	0.912904	15.3675
Rotonda	16	132	0.0877486	15.3675
Rotonda	16	133	9.76487	15.3675
Rotonda	16	134	2.43867	15.3675
Rotonda	16	135	7.24581	15.3675
Rotonda	16	136	2.13241	15.3675
Rotonda	16	137	4.07026	15.3675
Rotonda	16	138	2.17778	15.3675
Rotonda	16	139	1.5106	15.3675
Rotonda	16	140	3.78962	15.3675
Rotonda	20	141	0.441236	15.3675
Rotonda	20	142	0.654559	15.3675
Rotonda	20	143	1.1637	15.3675
Rotonda	20	144	2.53557	15.3675
Rotonda	20	145	1.45427	15.3675
Rotonda	20	146	0.806252	15.3675
Rotonda	24	147	0.522045	15.3675
Rotonda	24	148	0.4842	15.3675

## Sheet: PoCAB64
PoCAB-64
Site	Time	Replicate	x^-FC	Night sky brightness
Maroccone	0	1	0.956526	19.945
Maroccone	0	2	2.18749	19.945
Maroccone	0	3	1.1279	19.945
Maroccone	0	4	0.833064	19.945
Maroccone	0	5	3.36223	19.945
Maroccone	0	6	1.60366	19.945
Maroccone	0	7	1.1855	19.945
Maroccone	0	8	2.22164	19.945
Maroccone	0	9	0.366483	19.945
Maroccone	0	10	1.73144	19.945
Maroccone	4	11	0.524046	19.945
Maroccone	4	12	0.339287	19.945
Maroccone	4	13	0.674835	19.945
Maroccone	4	14	0.0891738	19.945
Maroccone	4	15	0.605009	19.945
Maroccone	4	16	2.91641	19.945
Maroccone	4	17	2.8313	19.945
Maroccone	4	18	0.42608	19.945
Maroccone	8	19	0.197439	19.945
Maroccone	8	20	0.34729	19.945
Maroccone	8	21	1.46587	19.945
Maroccone	8	22	0.730877	19.945
Maroccone	8	23	0.157824	19.945
Maroccone	8	24	3.00645	19.945
Maroccone	8	25	18.2468	19.945
Maroccone	8	26	0.0805293	19.945
Maroccone	8	27	0.320584	19.945
Maroccone	12	28	0.451287	19.945
Maroccone	12	29	1.69633	19.945
Maroccone	12	30	0.342928	19.945
Maroccone	12	31	0.412826	19.945
Maroccone	12	32	0.436243	19.945
Maroccone	12	33	1.22812	19.945
Maroccone	12	34	0.239417	19.945
Maroccone	12	35	5.62826	19.945
Maroccone	16	36	0.727531	19.945
Maroccone	16	37	1.41493	19.945
Maroccone	16	38	5.83475	19.945
Maroccone	16	39	2.16267	19.945
Maroccone	16	40	15.2617	19.945
Maroccone	16	41	7.08089	19.945
Maroccone	20	42	0.862657	19.945
Maroccone	20	43	3.69133	19.945
Maroccone	20	44	12.5162	19.945
Maroccone	24	45	1.17845	19.945
Maroccone	24	46	0.260476	19.945
Maroccone	24	47	0.227426	19.945
Maroccone	24	48	0.621494	19.945
Maroccone	24	49	0.680788	19.945
Maroccone	24	50	1.18396	19.945
Maroccone	24	51	3.44226	19.945
Maroccone	24	52	0.286439	19.945
Scalinata	0	53	1.05614	18.4975
Scalinata	0	54	1.30515	18.4975
Scalinata	0	55	0.899054	18.4975
Scalinata	0	56	1.8085	18.4975
Scalinata	0	57	1.86004	18.4975
Scalinata	0	58	1.21763	18.4975
Scalinata	0	59	0.922997	18.4975
Scalinata	4	60	0.502475	18.4975
Scalinata	4	61	0.158725	18.4975
Scalinata	4	62	1.32909	18.4975
Scalinata	4	63	1.94168	18.4975
Scalinata	4	64	0.84283	18.4975
Scalinata	4	65	1.0507	18.4975
Scalinata	8	66	1.00794	18.4975
Scalinata	8	67	0.40683	18.4975
Scalinata	8	68	0.885437	18.4975
Scalinata	8	69	1.09014	18.4975
Scalinata	8	70	0.711881	18.4975
Scalinata	8	71	0.908731	18.4975
Scalinata	8	72	0.904461	18.4975
Scalinata	12	73	1.12941	18.4975
Scalinata	12	74	2.08328	18.4975
Scalinata	12	75	0.262022	18.4975
Scalinata	12	76	1.02232	18.4975
Scalinata	12	77	0.349462	18.4975
Scalinata	12	78	7.07908	18.4975
Scalinata	12	79	3.11347	18.4975
Scalinata	12	80	1.37393	18.4975
Scalinata	12	81	0.533605	18.4975
Scalinata	16	82	6.50989	18.4975
Scalinata	16	83	5.59354	18.4975
Scalinata	16	84	3.25631	18.4975
Scalinata	16	85	4.25915	18.4975
Scalinata	16	86	3.34221	18.4975
Scalinata	16	87	3.42579	18.4975
Scalinata	16	88	3.03713	18.4975
Scalinata	16	89	2.35473	18.4975
Scalinata	20	90	0.064089	18.4975
Scalinata	20	91	3.5101	18.4975
Scalinata	20	92	3.28318	18.4975
Scalinata	20	93	10.8762	18.4975
Scalinata	20	94	2.82396	18.4975
Scalinata	20	95	0.154951	18.4975
Scalinata	24	96	1.38567	18.4975
Scalinata	24	97	0.252785	18.4975
Scalinata	24	98	0.7601	18.4975
Scalinata	24	99	0.847333	18.4975
Scalinata	24	100	0.549252	18.4975
Rotonda	0	101	0.386057	15.3675
Rotonda	0	102	0.338595	15.3675
Rotonda	0	103	0.330533	15.3675
Rotonda	0	104	0.401019	15.3675
Rotonda	0	105	0.395446	15.3675
Rotonda	4	106	0.343888	15.3675
Rotonda	4	107	0.363544	15.3675
Rotonda	4	108	0.344983	15.3675
Rotonda	4	109	0.354036	15.3675
Rotonda	4	110	0.3315	15.3675
Rotonda	4	111	0.295341	15.3675
Rotonda	4	112	0.339746	15.3675
Rotonda	4	113	0.288496	15.3675
Rotonda	4	114	0.392201	15.3675
Rotonda	4	115	0.328665	15.3675
Rotonda	8	116	0.337569	15.3675
Rotonda	8	117	0.305757	15.3675
Rotonda	8	118	0.404408	15.3675
Rotonda	8	119	0.341329	15.3675
Rotonda	8	120	0.350181	15.3675
Rotonda	8	121	0.314072	15.3675
Rotonda	8	122	0.334971	15.3675
Rotonda	12	123	0.394346	15.3675
Rotonda	12	124	0.360499	15.3675
Rotonda	12	125	0.316287	15.3675
Rotonda	12	126	0.406073	15.3675
Rotonda	12	127	0.353254	15.3675
Rotonda	12	128	0.364248	15.3675
Rotonda	12	129	0.246782	15.3675
Rotonda	16	130	0.342807	15.3675
Rotonda	16	131	0.349893	15.3675
Rotonda	16	132	0.360265	15.3675
Rotonda	16	133	0.383556	15.3675
Rotonda	16	134	0.398112	15.3675
Rotonda	16	135	0.335711	15.3675
Rotonda	16	136	0.0763786	15.3675
Rotonda	16	137	0.388995	15.3675
Rotonda	20	138	0.393042	15.3675
Rotonda	20	139	0.384777	15.3675
Rotonda	20	140	0.351901	15.3675
Rotonda	20	141	0.365113	15.3675
Rotonda	20	142	0.402133	15.3675
Rotonda	20	143	0.376926	15.3675
Rotonda	20	144	0.187293	15.3675
Rotonda	24	145	0.404457	15.3675
Rotonda	24	146	0.348402	15.3675

## Sheet: PoCO
PoCO
Site	Time	Replicate	x^-FC	Night sky brightness
Maroccone	0	1	0.376962	19.945
Maroccone	0	2	2.57214	19.945
Maroccone	0	3	0.37815	19.945
Maroccone	0	4	0.081689	19.945
Maroccone	0	5	8.84389	19.945
Maroccone	0	6	1.46697	19.945
Maroccone	0	7	0.938015	19.945
Maroccone	0	8	0.115746	19.945
Maroccone	0	9	0.562087	19.945
Maroccone	4	10	0.247555	19.945
Maroccone	4	11	0.163626	19.945
Maroccone	4	12	0.0951874	19.945
Maroccone	4	13	0.0835839	19.945
Maroccone	4	14	0.71169	19.945
Maroccone	4	15	44.8637	19.945
Maroccone	4	16	11.1843	19.945
Maroccone	4	17	0.181088	19.945
Maroccone	8	18	0.136291	19.945
Maroccone	8	19	7.71268	19.945
Maroccone	8	20	1.76877	19.945
Maroccone	8	21	1.27903	19.945
Maroccone	8	22	0.102923	19.945
Maroccone	8	23	20.6361	19.945
Maroccone	8	24	554.314	19.945
Maroccone	8	25	41.2873	19.945
Maroccone	8	26	0.0617419	19.945
Maroccone	12	27	6.2484	19.945
Maroccone	12	28	36.7691	19.945
Maroccone	12	29	2.40791	19.945
Maroccone	12	30	0.339614	19.945
Maroccone	12	31	1.83851	19.945
Maroccone	12	32	5.85215	19.945
Maroccone	12	33	0.000122479	19.945
Maroccone	12	34	265.402	19.945
Maroccone	16	35	5.83218	19.945
Maroccone	16	36	0.46001	19.945
Maroccone	16	37	7.29823	19.945
Maroccone	16	38	2.13395	19.945
Maroccone	16	39	26.7098	19.945
Maroccone	16	40	2.28616	19.945
Maroccone	20	41	0.562987	19.945
Maroccone	20	42	0.503472	19.945
Maroccone	20	43	14.5326	19.945
Maroccone	24	44	1.4916	19.945
Maroccone	24	45	0.522799	19.945
Maroccone	24	46	0.0371061	19.945
Maroccone	24	47	0.406218	19.945
Maroccone	24	48	0.000139735	19.945
Maroccone	24	49	0.396921	19.945
Maroccone	24	50	5.94224	19.945
Maroccone	24	51	0.105973	19.945
Scalinata	0	52	15.7352	18.4975
Scalinata	0	53	16.2922	18.4975
Scalinata	0	54	0.225776	18.4975
Scalinata	0	55	2.15069	18.4975
Scalinata	0	56	2.95106	18.4975
Scalinata	0	57	3.92325	18.4975
Scalinata	0	58	44.1858	18.4975
Scalinata	4	59	157.686	18.4975
Scalinata	4	60	0.480428	18.4975
Scalinata	4	61	0.4341	18.4975
Scalinata	4	62	1.73887	18.4975
Scalinata	4	63	0.870699	18.4975
Scalinata	4	64	2.75558	18.4975
Scalinata	8	65	0.462011	18.4975
Scalinata	8	66	0.955468	18.4975
Scalinata	8	67	0.759851	18.4975
Scalinata	8	68	1.98779	18.4975
Scalinata	8	69	0.42057	18.4975
Scalinata	8	70	0.520806	18.4975
Scalinata	8	71	0.372117	18.4975
Scalinata	12	72	0.421052	18.4975
Scalinata	12	73	1.29474	18.4975
Scalinata	12	74	1.83153	18.4975
Scalinata	12	75	20.9144	18.4975
Scalinata	12	76	4.00404	18.4975
Scalinata	12	77	9.9891	18.4975
Scalinata	12	78	2.71567	18.4975
Scalinata	12	79	1.31022	18.4975
Scalinata	12	80	2.10059	18.4975
Scalinata	16	81	2.81253	18.4975
Scalinata	16	82	0.350191	18.4975
Scalinata	16	83	5.2668	18.4975
Scalinata	16	84	3.1839	18.4975
Scalinata	16	85	1.27685	18.4975
Scalinata	16	86	4.61277	18.4975
Scalinata	16	87	1.21696	18.4975
Scalinata	16	88	2.86639	18.4975
Scalinata	20	89	13.0125	18.4975
Scalinata	20	90	0.620388	18.4975
Scalinata	20	91	0.414625	18.4975
Scalinata	20	92	10.2591	18.4975
Scalinata	20	93	0.360304	18.4975
Scalinata	20	94	36.8796	18.4975
Scalinata	24	95	0.571981	18.4975
Scalinata	24	96	0.0506865	18.4975
Scalinata	24	97	0.188818	18.4975
Scalinata	24	98	0.589396	18.4975
Scalinata	24	99	0.10492	18.4975
Rotonda	0	100	2.63998	15.3675
Rotonda	0	101	5.2873	15.3675
Rotonda	0	102	5.37261	15.3675
Rotonda	0	103	0.936361	15.3675
Rotonda	0	104	1.42706	15.3675
Rotonda	4	105	0.274516	15.3675
Rotonda	4	106	0.951681	15.3675
Rotonda	4	107	0.28284	15.3675
Rotonda	4	108	0.622565	15.3675
Rotonda	4	109	0.583684	15.3675
Rotonda	4	110	2.08701	15.3675
Rotonda	4	111	1.50861	15.3675
Rotonda	4	112	0.254832	15.3675
Rotonda	4	113	0.563737	15.3675
Rotonda	4	114	0.438392	15.3675
Rotonda	8	115	1.3883	15.3675
Rotonda	8	116	3.43904	15.3675
Rotonda	8	117	0.428638	15.3675
Rotonda	8	118	0.307548	15.3675
Rotonda	8	119	4.36836	15.3675
Rotonda	8	120	1.62626	15.3675
Rotonda	8	121	3.13905	15.3675
Rotonda	8	122	0.491687	15.3675
Rotonda	12	123	217.724	15.3675
Rotonda	12	124	1.56086	15.3675
Rotonda	12	125	0.765614	15.3675
Rotonda	12	126	3.75086	15.3675
Rotonda	12	127	0.157913	15.3675
Rotonda	12	128	2.76469	15.3675
Rotonda	12	129	0.643097	15.3675
Rotonda	16	130	4.22684	15.3675
Rotonda	16	131	40.2247	15.3675
Rotonda	16	132	3.6493	15.3675
Rotonda	16	133	70.0831	15.3675
Rotonda	16	134	1.35921	15.3675
Rotonda	16	135	1.96986	15.3675
Rotonda	16	136	0.793454	15.3675
Rotonda	16	137	0.816233	15.3675
Rotonda	16	138	1.79152	15.3675
Rotonda	20	139	0.880252	15.3675
Rotonda	20	140	0.230948	15.3675
Rotonda	20	141	0.182494	15.3675
Rotonda	20	142	1.75034	15.3675
Rotonda	20	143	3.49808	15.3675
Rotonda	20	144	0.140506	15.3675
Rotonda	24	145	0.860252	15.3675
Rotonda	24	146	0.72185	15.3675

## Sheet: PoGI
PoGI
Site	Time	Replicate	x^-FC	Night sky brightness
Maroccone	0	1	0.035056	19.945
Maroccone	0	2	5.70223	19.945
Maroccone	0	3	1.98796	19.945
Maroccone	0	4	3.22225	19.945
Maroccone	0	5	0.178094	19.945
Maroccone	0	6	1.55022	19.945
Maroccone	0	7	4.10631	19.945
Maroccone	0	8	0.259327	19.945
Maroccone	0	9	0.347823	19.945
Maroccone	0	10	0.84444	19.945
Maroccone	4	11	0.948153	19.945
Maroccone	4	12	0.246129	19.945
Maroccone	4	13	0.835979	19.945
Maroccone	4	14	0.160012	19.945
Maroccone	4	15	0.680858	19.945
Maroccone	8	16	0.0604746	19.945
Maroccone	8	17	0.84312	19.945
Maroccone	8	18	0.0785492	19.945
Maroccone	8	19	0.278294	19.945
Maroccone	8	20	0.213853	19.945
Maroccone	8	21	0.0990298	19.945
Maroccone	12	22	0.583803	19.945
Maroccone	12	23	1.18248	19.945
Maroccone	12	24	0.987355	19.945
Maroccone	12	25	2.66721	19.945
Maroccone	12	26	10.9227	19.945
Maroccone	12	27	11.3698	19.945
Maroccone	16	28	0.0575123	19.945
Maroccone	16	29	10.0296	19.945
Maroccone	20	30	8.51412	19.945
Maroccone	20	31	0.805692	19.945
Maroccone	20	32	20.7185	19.945
Maroccone	24	33	4.00369	19.945
Maroccone	24	34	3.06146	19.945
Maroccone	24	35	2.41761	19.945
Maroccone	24	36	3.97819	19.945
Maroccone	24	37	1.72759	19.945
Maroccone	24	38	2.40634	19.945
Maroccone	24	39	0.711997	19.945
Maroccone	24	40	2.79125	19.945
Scalinata	0	41	1.17113	18.4975
Scalinata	0	42	0.550325	18.4975
Scalinata	0	43	1.51115	18.4975
Scalinata	0	44	11.9585	18.4975
Scalinata	4	45	161.664	18.4975
Scalinata	4	46	0.0264142	18.4975
Scalinata	4	47	0.0236197	18.4975
Scalinata	4	48	0.111864	18.4975
Scalinata	4	49	0.223518	18.4975
Scalinata	4	50	0.0957066	18.4975
Scalinata	8	51	0.0902675	18.4975
Scalinata	8	52	0.0229395	18.4975
Scalinata	8	53	0.194934	18.4975
Scalinata	8	54	0.45746	18.4975
Scalinata	8	55	0.0875346	18.4975
Scalinata	8	56	0.102606	18.4975
Scalinata	8	57	0.175875	18.4975
Scalinata	12	58	0.00912279	18.4975
Scalinata	12	59	0.0345511	18.4975
Scalinata	12	60	0.195197	18.4975
Scalinata	12	61	0.133799	18.4975
Scalinata	12	62	0.0246634	18.4975
Scalinata	12	63	0.10728	18.4975
Scalinata	16	64	1.45795	18.4975
Scalinata	16	65	1.23208	18.4975
Scalinata	16	66	4.36995	18.4975
Scalinata	16	67	0.920539	18.4975
Scalinata	16	68	0.457026	18.4975
Scalinata	16	69	2.74209	18.4975
Scalinata	16	70	2.09272	18.4975
Scalinata	16	71	1.23419	18.4975
Scalinata	20	72	3.67018	18.4975
Scalinata	20	73	5.02072	18.4975
Scalinata	20	74	2.91623	18.4975
Scalinata	20	75	5.43029	18.4975
Scalinata	20	76	3.79145	18.4975
Scalinata	24	77	1.51983	18.4975
Scalinata	24	78	0.615556	18.4975
Scalinata	24	79	0.930698	18.4975
Scalinata	24	80	0.82902	18.4975
Scalinata	24	81	0.590403	18.4975
Rotonda	0	82	3.0329	15.3675
Rotonda	0	83	1.04625	15.3675
Rotonda	0	84	1.65008	15.3675
Rotonda	4	85	0.151526	15.3675
Rotonda	4	86	0.389905	15.3675
Rotonda	4	87	0.210356	15.3675
Rotonda	4	88	0.201514	15.3675
Rotonda	4	89	0.258967	15.3675
Rotonda	4	90	0.324649	15.3675
Rotonda	4	91	0.267879	15.3675
Rotonda	4	92	0.222283	15.3675
Rotonda	4	93	0.223179	15.3675
Rotonda	4	94	0.249169	15.3675
Rotonda	8	95	0.51305	15.3675
Rotonda	8	96	0.0248965	15.3675
Rotonda	8	97	0.128463	15.3675
Rotonda	8	98	0.276413	15.3675
Rotonda	8	99	0.128235	15.3675
Rotonda	8	100	0.0930059	15.3675
Rotonda	8	101	0.0212436	15.3675
Rotonda	12	102	5.82532	15.3675
Rotonda	12	103	0.214351	15.3675
Rotonda	12	104	0.017908	15.3675
Rotonda	12	105	2.20549	15.3675
Rotonda	12	106	0.111774	15.3675
Rotonda	12	107	0.809124	15.3675
Rotonda	12	108	0.456026	15.3675
Rotonda	16	109	4.70365	15.3675
Rotonda	16	110	8.20782	15.3675
Rotonda	16	111	2.85129	15.3675
Rotonda	16	112	12.9638	15.3675
Rotonda	16	113	3.38018	15.3675
Rotonda	16	114	4.08184	15.3675
Rotonda	16	115	2.11628	15.3675
Rotonda	16	116	0.666518	15.3675
Rotonda	16	117	2.34699	15.3675
Rotonda	20	118	1.60596	15.3675
Rotonda	20	119	0.894565	15.3675
Rotonda	20	120	0.688666	15.3675
Rotonda	20	121	1.17344	15.3675
Rotonda	20	122	2.90663	15.3675
Rotonda	20	123	0.723081	15.3675
Rotonda	24	124	6.86795	15.3675
Rotonda	24	125	1.26324	15.3675
Rotonda	24	126	0.659181	15.3675

## Sheet: PoZTL
PoZTL
Site	Time	Replicate	x^-FC	Night sky brightness
Maroccone	0	1	0.0039174	19.945
Maroccone	0	2	1.30787	19.945
Maroccone	0	3	0.259678	19.945
Maroccone	0	4	0.582511	19.945
Maroccone	0	5	0.435154	19.945
Maroccone	0	6	0.408397	19.945
Maroccone	0	7	0.519723	19.945
Maroccone	0	8	0.258608	19.945
Maroccone	0	9	0.183548	19.945
Maroccone	0	10	0.125203	19.945
Maroccone	4	11	1.02951	19.945
Maroccone	4	12	0.695984	19.945
Maroccone	4	13	0.472115	19.945
Maroccone	4	14	1.93369	19.945
Maroccone	4	15	0.268626	19.945
Maroccone	4	16	0.855398	19.945
Maroccone	8	17	1.79324	19.945
Maroccone	8	18	14.0236	19.945
Maroccone	8	19	0.44541	19.945
Maroccone	8	20	2.19388	19.945
Maroccone	8	21	0.187005	19.945
Maroccone	8	22	0.7749	19.945
Maroccone	8	23	1.46191	19.945
Maroccone	8	24	0.519706	19.945
Maroccone	8	25	0.963515	19.945
Maroccone	12	26	43.6117	19.945
Maroccone	12	27	14.4104	19.945
Maroccone	12	28	27.6559	19.945
Maroccone	12	29	2.9052	19.945
Maroccone	12	30	0.545104	19.945
Maroccone	12	31	2.2587	19.945
Maroccone	12	32	3.06831	19.945
Maroccone	16	33	2.26365	19.945
Maroccone	16	34	1.62838	19.945
Maroccone	16	35	0.264235	19.945
Maroccone	16	36	0.485709	19.945
Maroccone	16	37	11.516	19.945
Maroccone	16	38	2.65821	19.945
Maroccone	16	39	45.3705	19.945
Maroccone	20	40	1.52104	19.945
Maroccone	20	41	0.291207	19.945
Maroccone	20	42	2.24661	19.945
Maroccone	24	43	1.31179	19.945
Maroccone	24	44	1.01769	19.945
Maroccone	24	45	0.581617	19.945
Maroccone	24	46	1.30755	19.945
Maroccone	24	47	0.409667	19.945
Maroccone	24	48	0.513902	19.945
Maroccone	24	49	0.275732	19.945
Maroccone	24	50	0.816186	19.945
Scalinata	0	51	0.422144	18.4975
Scalinata	0	52	0.877971	18.4975
Scalinata	0	53	0.121015	18.4975
Scalinata	0	54	0.129328	18.4975
Scalinata	0	55	0.445868	18.4975
Scalinata	0	56	0.223391	18.4975
Scalinata	0	57	1.72603	18.4975
Scalinata	4	58	5.58114	18.4975
Scalinata	4	59	0.405854	18.4975
Scalinata	4	60	0.492754	18.4975
Scalinata	4	61	1.25359	18.4975
Scalinata	4	62	0.252856	18.4975
Scalinata	4	63	0.66668	18.4975
Scalinata	8	64	0.369332	18.4975
Scalinata	8	65	0.232633	18.4975
Scalinata	8	66	0.702215	18.4975
Scalinata	8	67	0.800475	18.4975
Scalinata	8	68	0.344018	18.4975
Scalinata	8	69	0.411516	18.4975
Scalinata	8	70	0.432553	18.4975
Scalinata	12	71	0.444233	18.4975
Scalinata	12	72	0.873635	18.4975
Scalinata	12	73	1.25005	18.4975
Scalinata	12	74	2.07433	18.4975
Scalinata	12	75	1.20025	18.4975
Scalinata	12	76	1.4977	18.4975
Scalinata	12	77	0.52837	18.4975
Scalinata	12	78	0.545073	18.4975
Scalinata	12	79	0.912452	18.4975
Scalinata	16	80	1.09529	18.4975
Scalinata	16	81	0.376794	18.4975
Scalinata	16	82	1.16814	18.4975
Scalinata	16	83	0.495127	18.4975
Scalinata	16	84	0.999316	18.4975
Scalinata	16	85	2.77868	18.4975
Scalinata	16	86	0.673342	18.4975
Scalinata	16	87	0.816896	18.4975
Scalinata	20	88	1.3214	18.4975
Scalinata	20	89	0.588294	18.4975
Scalinata	20	90	0.319754	18.4975
Scalinata	20	91	2.0489	18.4975
Scalinata	20	92	0.549872	18.4975
Scalinata	20	93	7.44941	18.4975
Scalinata	24	94	0.327447	18.4975
Scalinata	24	95	0.333587	18.4975
Scalinata	24	96	0.286816	18.4975
Scalinata	24	97	0.370987	18.4975
Scalinata	24	98	0.280481	18.4975
Rotonda	0	99	2.20455	15.3675
Rotonda	0	100	3.1988	15.3675
Rotonda	0	101	0.36923	15.3675
Rotonda	0	102	0.575947	15.3675
Rotonda	0	103	0.424282	15.3675
Rotonda	4	104	0.330318	15.3675
Rotonda	4	105	0.528074	15.3675
Rotonda	4	106	0.229064	15.3675
Rotonda	4	107	0.433093	15.3675
Rotonda	4	108	0.224224	15.3675
Rotonda	4	109	0.803283	15.3675
Rotonda	4	110	0.871113	15.3675
Rotonda	4	111	0.28594	15.3675
Rotonda	4	112	0.388113	15.3675
Rotonda	4	113	0.259632	15.3675
Rotonda	8	114	0.384498	15.3675
Rotonda	8	115	0.271562	15.3675
Rotonda	8	116	0.294455	15.3675
Rotonda	8	117	0.258309	15.3675
Rotonda	8	118	1.53513	15.3675
Rotonda	8	119	0.463592	15.3675
Rotonda	8	120	0.456113	15.3675
Rotonda	8	121	0.298721	15.3675
Rotonda	12	122	12.7835	15.3675
Rotonda	12	123	0.271272	15.3675
Rotonda	12	124	0.463454	15.3675
Rotonda	12	125	1.14846	15.3675
Rotonda	12	126	0.389466	15.3675
Rotonda	12	127	0.778126	15.3675
Rotonda	12	128	1.16761	15.3675
Rotonda	16	129	0.912974	15.3675
Rotonda	16	130	2.58097	15.3675
Rotonda	16	131	0.852903	15.3675
Rotonda	16	132	2.73817	15.3675
Rotonda	16	133	0.754168	15.3675
Rotonda	16	134	1.75498	15.3675
Rotonda	16	135	0.623959	15.3675
Rotonda	16	136	0.474916	15.3675
Rotonda	16	137	0.936267	15.3675
Rotonda	20	138	0.502175	15.3675
Rotonda	20	139	0.132607	15.3675
Rotonda	20	140	0.308113	15.3675
Rotonda	20	141	1.86693	15.3675
Rotonda	20	142	1.06391	15.3675
Rotonda	20	143	0.278951	15.3675
Rotonda	24	144	0.587018	15.3675
Rotonda	24	145	0.444019	15.3675

## Sheet: PoADH
PoADH
Site	Time	Replicate	x^-FC	Night sky brightness
Maroccone	0	1	1.46025	19.945
Maroccone	0	2	0.7306	19.945
Maroccone	0	3	3.1566	19.945
Maroccone	0	4	0.236905	19.945
Maroccone	0	5	0.204961	19.945
Maroccone	0	6	0.11995	19.945
Maroccone	0	7	1.03984	19.945
Maroccone	0	8	0.114637	19.945
Maroccone	0	9	0.414663	19.945
Maroccone	0	10	0.256892	19.945
Maroccone	4	11	0.724357	19.945
Maroccone	4	12	0.564941	19.945
Maroccone	4	13	0.938787	19.945
Maroccone	4	14	0.203674	19.945
Maroccone	4	15	0.61055	19.945
Maroccone	4	16	1.3493	19.945
Maroccone	4	17	0.932034	19.945
Maroccone	4	18	1.07977	19.945
Maroccone	8	19	0.839296	19.945
Maroccone	8	20	0.672588	19.945
Maroccone	8	21	1.00938	19.945
Maroccone	8	22	0.846709	19.945
Maroccone	8	23	1.0468	19.945
Maroccone	8	24	2.00547	19.945
Maroccone	8	25	1487.77	19.945
Maroccone	8	26	96.4956	19.945
Maroccone	8	27	0.0774377	19.945
Maroccone	12	28	38.75	19.945
Maroccone	12	29	1.36217	19.945
Maroccone	12	30	37.7607	19.945
Maroccone	12	31	1.05422	19.945
Maroccone	12	32	11.1661	19.945
Maroccone	12	33	20.0271	19.945
Maroccone	12	34	0.43909	19.945
Maroccone	12	35	197.111	19.945
Maroccone	16	36	30.5772	19.945
Maroccone	16	37	0.565337	19.945
Maroccone	16	38	0.302622	19.945
Maroccone	16	39	0.391166	19.945
Maroccone	16	40	13.6146	19.945
Maroccone	16	41	3.56143	19.945
Maroccone	20	42	0.185972	19.945
Maroccone	20	43	1.53701	19.945
Maroccone	20	44	0.346401	19.945
Maroccone	24	45	0.128177	19.945
Maroccone	24	46	0.106163	19.945
Maroccone	24	47	0.114053	19.945
Maroccone	24	48	0.104571	19.945
Maroccone	24	49	0.229233	19.945
Maroccone	24	50	0.0618533	19.945
Maroccone	24	51	0.122692	19.945
Maroccone	24	52	0.0487296	19.945
Scalinata	0	53	0.480974	18.4975
Scalinata	0	54	0.510719	18.4975
Scalinata	0	55	3.37356	18.4975
Scalinata	0	56	0.0738809	18.4975
Scalinata	0	57	0.0602641	18.4975
Scalinata	0	58	0.0419136	18.4975
Scalinata	0	59	0.096586	18.4975
Scalinata	4	60	5.94721	18.4975
Scalinata	4	61	0.352263	18.4975
Scalinata	4	62	0.339191	18.4975
Scalinata	4	63	1.12514	18.4975
Scalinata	4	64	0.351851	18.4975
Scalinata	4	65	0.696929	18.4975
Scalinata	8	66	0.397671	18.4975
Scalinata	8	67	0.311571	18.4975
Scalinata	8	68	0.595723	18.4975
Scalinata	8	69	0.866168	18.4975
Scalinata	8	70	0.75845	18.4975
Scalinata	8	71	0.313106	18.4975
Scalinata	8	72	0.494643	18.4975
Scalinata	8	73	0.88915	18.4975
Scalinata	12	74	1.80607	18.4975
Scalinata	12	75	3.663	18.4975
Scalinata	12	76	2.38299	18.4975
Scalinata	12	77	1.76228	18.4975
Scalinata	12	78	1.09734	18.4975
Scalinata	12	79	3.84685	18.4975
Scalinata	12	80	2.94857	18.4975
Scalinata	12	81	1.01196	18.4975
Scalinata	12	82	2.02462	18.4975
Scalinata	16	83	0.250027	18.4975
Scalinata	16	84	0.144092	18.4975
Scalinata	16	85	0.808016	18.4975
Scalinata	16	86	0.852983	18.4975
Scalinata	16	87	0.292315	18.4975
Scalinata	16	88	3.22003	18.4975
Scalinata	16	89	0.544801	18.4975
Scalinata	16	90	3.49519	18.4975
Scalinata	16	91	0.669482	18.4975
Scalinata	20	92	0.127291	18.4975
Scalinata	20	93	0.136045	18.4975
Scalinata	20	94	0.0613642	18.4975
Scalinata	20	95	1.10408	18.4975
Scalinata	20	96	0.077254	18.4975
Scalinata	20	97	3.1402	18.4975
Scalinata	24	98	0.0267533	18.4975
Scalinata	24	99	0.0488193	18.4975
Scalinata	24	100	0.101259	18.4975
Scalinata	24	101	0.0221553	18.4975
Scalinata	24	102	0.0352811	18.4975
Rotonda	0	103	0.186837	15.3675
Rotonda	0	104	0.236354	15.3675
Rotonda	0	105	1.55537	15.3675
Rotonda	0	106	0.312613	15.3675
Rotonda	0	107	0.218309	15.3675
Rotonda	0	108	0.169444	15.3675
Rotonda	4	109	0.538521	15.3675
Rotonda	4	110	0.80548	15.3675
Rotonda	4	111	0.779377	15.3675
Rotonda	4	112	0.493566	15.3675
Rotonda	4	113	0.974923	15.3675
Rotonda	4	114	1.68978	15.3675
Rotonda	4	115	1.13249	15.3675
Rotonda	4	116	0.878407	15.3675
Rotonda	4	117	0.656723	15.3675
Rotonda	4	118	1.14066	15.3675
Rotonda	8	119	0.479767	15.3675
Rotonda	8	120	0.377607	15.3675
Rotonda	8	121	0.516647	15.3675
Rotonda	8	122	0.731289	15.3675
Rotonda	8	123	1.14462	15.3675
Rotonda	8	124	0.313407	15.3675
Rotonda	8	125	0.248706	15.3675
Rotonda	12	126	1.53538	15.3675
Rotonda	12	127	0.181542	15.3675
Rotonda	12	128	0.128156	15.3675
Rotonda	12	129	0.588536	15.3675
Rotonda	12	130	0.144963	15.3675
Rotonda	12	131	0.22618	15.3675
Rotonda	12	132	0.60808	15.3675
Rotonda	16	133	0.735374	15.3675
Rotonda	16	134	0.902852	15.3675
Rotonda	16	135	0.107161	15.3675
Rotonda	16	136	0.759894	15.3675
Rotonda	16	137	0.114799	15.3675
Rotonda	16	138	0.263151	15.3675
Rotonda	16	139	0.184065	15.3675
Rotonda	16	140	0.360403	15.3675
Rotonda	16	141	0.211913	15.3675
Rotonda	20	142	0.0414154	15.3675
Rotonda	20	143	0.0356357	15.3675
Rotonda	20	144	0.0626573	15.3675
Rotonda	20	145	0.524979	15.3675
Rotonda	20	146	0.0635616	15.3675
Rotonda	20	147	0.124172	15.3675
Rotonda	24	148	0.128623	15.3675
Rotonda	24	149	0.111345	15.3675

## Sheet: PoSSU5B
PoSSU5B
Site	Time	Replicate	x^-FC	Night sky brightness
Maroccone	0	1	0.276485	19.945
Maroccone	0	2	1.18224	19.945
Maroccone	0	3	0.875035	19.945
Maroccone	0	4	0.743642	19.945
Maroccone	0	5	1.14619	19.945
Maroccone	0	6	1.14921	19.945
Maroccone	0	7	0.350695	19.945
Maroccone	0	8	1.18482	19.945
Maroccone	0	9	0.307093	19.945
Maroccone	0	10	0.540684	19.945
Maroccone	4	11	0.609757	19.945
Maroccone	4	12	0.380802	19.945
Maroccone	4	13	0.946297	19.945
Maroccone	4	14	0.309723	19.945
Maroccone	4	15	1.39495	19.945
Maroccone	4	16	2.95437	19.945
Maroccone	4	17	3.38245	19.945
Maroccone	4	18	0.934897	19.945
Maroccone	8	19	0.533277	19.945
Maroccone	8	20	1.71814	19.945
Maroccone	8	21	2.03493	19.945
Maroccone	8	22	0.836477	19.945
Maroccone	8	23	0.338795	19.945
Maroccone	8	24	7.00037	19.945
Maroccone	8	25	21.6545	19.945
Maroccone	8	26	0.83421	19.945
Maroccone	8	27	1.22138	19.945
Maroccone	12	28	0.0908801	19.945
Maroccone	12	29	2.93042	19.945
Maroccone	12	30	0.273047	19.945
Maroccone	12	31	2.17818	19.945
Maroccone	12	32	3.26592	19.945
Maroccone	12	33	4.40979	19.945
Maroccone	12	34	0.552004	19.945
Maroccone	12	35	20.1641	19.945
Maroccone	16	36	0.0108625	19.945
Maroccone	16	37	0.341588	19.945
Maroccone	16	38	4.10827	19.945
Maroccone	16	39	3.02235	19.945
Maroccone	16	40	18.2208	19.945
Maroccone	16	41	4.22855	19.945
Maroccone	20	42	0.295301	19.945
Maroccone	20	43	0.85064	19.945
Maroccone	20	44	4.13824	19.945
Maroccone	24	45	0.917685	19.945
Maroccone	24	46	0.254498	19.945
Maroccone	24	47	0.268142	19.945
Maroccone	24	48	0.513892	19.945
Maroccone	24	49	0.463104	19.945
Maroccone	24	50	1.0369	19.945
Maroccone	24	51	2.08986	19.945
Maroccone	24	52	0.236222	19.945
Scalinata	0	53	0.249526	18.4975
Scalinata	0	54	0.29973	18.4975
Scalinata	0	55	0.28215	18.4975
Scalinata	0	56	0.275932	18.4975
Scalinata	0	57	0.341918	18.4975
Scalinata	0	58	0.179919	18.4975
Scalinata	0	59	0.366337	18.4975
Scalinata	4	60	0.950044	18.4975
Scalinata	4	61	0.673465	18.4975
Scalinata	4	62	0.78412	18.4975
Scalinata	4	63	1.13554	18.4975
Scalinata	4	64	1.4917	18.4975
Scalinata	4	65	0.807248	18.4975
Scalinata	4	66	1.53253	18.4975
Scalinata	8	67	0.948309	18.4975
Scalinata	8	68	0.705205	18.4975
Scalinata	8	69	0.554378	18.4975
Scalinata	8	70	0.494909	18.4975
Scalinata	8	71	0.52949	18.4975
Scalinata	8	72	0.531145	18.4975
Scalinata	8	73	0.514265	18.4975
Scalinata	12	74	1.48799	18.4975
Scalinata	12	75	2.03886	18.4975
Scalinata	12	76	0.868809	18.4975
Scalinata	12	77	2.49445	18.4975
Scalinata	12	78	1.42427	18.4975
Scalinata	12	79	2.51677	18.4975
Scalinata	12	80	1.91007	18.4975
Scalinata	12	81	1.69457	18.4975
Scalinata	12	82	1.41833	18.4975
Scalinata	16	83	1.24741	18.4975
Scalinata	16	84	1.97612	18.4975
Scalinata	16	85	1.13491	18.4975
Scalinata	16	86	1.5352	18.4975
Scalinata	16	87	1.31425	18.4975
Scalinata	16	88	1.38939	18.4975
Scalinata	16	89	1.66518	18.4975
Scalinata	16	90	2.38427	18.4975
Scalinata	20	91	1.63511	18.4975
Scalinata	20	92	1.8822	18.4975
Scalinata	20	93	0.942739	18.4975
Scalinata	20	94	1.53743	18.4975
Scalinata	20	95	1.01974	18.4975
Scalinata	20	96	0.0101902	18.4975
Scalinata	24	97	0.584506	18.4975
Scalinata	24	98	0.114236	18.4975
Scalinata	24	99	0.634189	18.4975
Scalinata	24	100	0.311571	18.4975
Scalinata	24	101	0.218328	18.4975
Rotonda	0	102	0.425308	15.3675
Rotonda	0	103	0.363988	15.3675
Rotonda	0	104	0.957017	15.3675
Rotonda	0	105	0.666767	15.3675
Rotonda	0	106	0.654165	15.3675
Rotonda	4	107	0.434161	15.3675
Rotonda	4	108	0.662569	15.3675
Rotonda	4	109	0.523093	15.3675
Rotonda	4	110	1.14356	15.3675
Rotonda	4	111	0.558512	15.3675
Rotonda	4	112	1.40719	15.3675
Rotonda	4	113	1.53216	15.3675
Rotonda	4	114	0.58799	15.3675
Rotonda	4	115	0.782773	15.3675
Rotonda	4	116	0.585979	15.3675
Rotonda	8	117	1.65014	15.3675
Rotonda	8	118	0.979227	15.3675
Rotonda	8	119	1.11057	15.3675
Rotonda	8	120	0.532493	15.3675
Rotonda	8	121	3.35664	15.3675
Rotonda	8	122	2.17898	15.3675
Rotonda	8	123	1.20473	15.3675
Rotonda	8	124	0.817059	15.3675
Rotonda	12	125	24.94	15.3675
Rotonda	12	126	0.88174	15.3675
Rotonda	12	127	1.72037	15.3675
Rotonda	12	128	0.498305	15.3675
Rotonda	12	129	0.883032	15.3675
Rotonda	12	130	1.25077	15.3675
Rotonda	12	131	0.795451	15.3675
Rotonda	16	132	2.13165	15.3675
Rotonda	16	133	7.17083	15.3675
Rotonda	16	134	0.956433	15.3675
Rotonda	16	135	5.31385	15.3675
Rotonda	16	136	1.7734	15.3675
Rotonda	16	137	2.83538	15.3675
Rotonda	16	138	1.43253	15.3675
Rotonda	16	139	0.9033	15.3675
Rotonda	16	140	2.68637	15.3675
Rotonda	20	141	0.176457	15.3675
Rotonda	20	142	0.232018	15.3675
Rotonda	20	143	0.397879	15.3675
Rotonda	20	144	1.34071	15.3675
Rotonda	20	145	0.598997	15.3675
Rotonda	20	146	0.3955	15.3675
Rotonda	24	147	0.537847	15.3675
Rotonda	24	148	0.321914	15.3675

## Sheet: PoLHCA4
PoLHCA4
Site	Time	Replicate	x^-FC	Night sky brightness
Maroccone	0	1	1.00538	19.945
Maroccone	0	2	1.26858	19.945
Maroccone	0	3	1.05186	19.945
Maroccone	0	4	1.24468	19.945
Maroccone	0	5	1.62712	19.945
Maroccone	0	6	1.5812	19.945
Maroccone	0	7	1.35905	19.945
Maroccone	0	8	0.805982	19.945
Maroccone	0	9	1.4609	19.945
Maroccone	0	10	2.08574	19.945
Maroccone	4	11	0.813869	19.945
Maroccone	4	12	0.0911301	19.945
Maroccone	4	13	0.436855	19.945
Maroccone	4	14	0.852704	19.945
Maroccone	4	15	0.695064	19.945
Maroccone	4	16	0.465257	19.945
Maroccone	4	17	0.634301	19.945
Maroccone	4	18	0.250926	19.945
Maroccone	4	19	0.554985	19.945
Maroccone	4	20	0.318888	19.945
Maroccone	8	21	0.7038	19.945
Maroccone	8	22	0.310258	19.945
Maroccone	8	23	0.572064	19.945
Maroccone	8	24	0.942019	19.945
Maroccone	8	25	0.383377	19.945
Maroccone	8	26	0.842697	19.945
Maroccone	8	27	0.405342	19.945
Maroccone	8	28	0.100988	19.945
Maroccone	8	29	0.306269	19.945
Maroccone	8	30	0.308481	19.945
Maroccone	12	31	0.832809	19.945
Maroccone	12	32	1.88507	19.945
Maroccone	12	33	1.24905	19.945
Maroccone	12	34	1.10623	19.945
Maroccone	12	35	1.7285	19.945
Maroccone	12	36	1.22307	19.945
Maroccone	12	37	0.22051	19.945
Maroccone	12	38	1.2806	19.945
Maroccone	16	39	8.84065	19.945
Maroccone	16	40	41.6641	19.945
Maroccone	16	41	0.776754	19.945
Maroccone	16	42	5.16813	19.945
Maroccone	16	43	1.15815	19.945
Maroccone	16	44	4.09302	19.945
Maroccone	16	45	3.95041	19.945
Maroccone	16	46	2.51265	19.945
Maroccone	16	47	2.77511	19.945
Maroccone	16	48	0.916211	19.945
Maroccone	20	49	1.36634	19.945
Maroccone	20	50	1.95211	19.945
Maroccone	20	51	2.36624	19.945
Maroccone	24	52	1.34563	19.945
Maroccone	24	53	0.58157	19.945
Maroccone	24	54	0.67241	19.945
Maroccone	24	55	1.99192	19.945
Maroccone	24	56	1.2653	19.945
Maroccone	24	57	1.90907	19.945
Maroccone	24	58	0.0940853	19.945
Maroccone	24	59	5.47252	19.945
Scalinata	0	60	1.7181	18.4975
Scalinata	0	61	1.5743	18.4975
Scalinata	0	62	1.17414	18.4975
Scalinata	0	63	1.22116	18.4975
Scalinata	0	64	1.54603	18.4975
Scalinata	0	65	1.89765	18.4975
Scalinata	0	66	1.46689	18.4975
Scalinata	0	67	1.55836	18.4975
Scalinata	4	68	0.37967	18.4975
Scalinata	4	69	0.19701	18.4975
Scalinata	4	70	1.75141	18.4975
Scalinata	4	71	0.55657	18.4975
Scalinata	4	72	0.741207	18.4975
Scalinata	8	73	0.557978	18.4975
Scalinata	8	74	0.20361	18.4975
Scalinata	8	75	0.95852	18.4975
Scalinata	8	76	0.535486	18.4975
Scalinata	8	77	0.786914	18.4975
Scalinata	8	78	0.441653	18.4975
Scalinata	8	79	1.16696	18.4975
Scalinata	8	80	0.749763	18.4975
Scalinata	12	81	2.09353	18.4975
Scalinata	12	82	2.32302	18.4975
Scalinata	12	83	0.515499	18.4975
Scalinata	12	84	1.78807	18.4975
Scalinata	12	85	0.805301	18.4975
Scalinata	12	86	3.05152	18.4975
Scalinata	12	87	1.89149	18.4975
Scalinata	12	88	1.32188	18.4975
Scalinata	12	89	2.77039	18.4975
Scalinata	16	90	7.8357	18.4975
Scalinata	16	91	7.78552	18.4975
Scalinata	16	92	3.08496	18.4975
Scalinata	16	93	4.2992	18.4975
Scalinata	16	94	6.28915	18.4975
Scalinata	16	95	4.37654	18.4975
Scalinata	16	96	4.13068	18.4975
Scalinata	16	97	5.99916	18.4975
Scalinata	16	98	9.07157	18.4975
Scalinata	16	99	3.53971	18.4975
Scalinata	20	100	5.953	18.4975
Scalinata	20	101	8.21565	18.4975
Scalinata	20	102	4.35228	18.4975
Scalinata	20	103	8.70466	18.4975
Scalinata	20	104	4.09003	18.4975
Scalinata	20	105	1.02559	18.4975
Scalinata	24	106	1.56851	18.4975
Scalinata	24	107	0.5351	18.4975
Scalinata	24	108	1.2262	18.4975
Scalinata	24	109	1.15573	18.4975
Scalinata	24	110	0.487595	18.4975
Rotonda	0	111	1.62219	15.3675
Rotonda	0	112	1.50909	15.3675
Rotonda	0	113	1.79768	15.3675
Rotonda	0	114	6.96235	15.3675
Rotonda	0	115	3.49414	15.3675
Rotonda	0	116	1.30722	15.3675
Rotonda	4	117	0.394147	15.3675
Rotonda	4	118	0.562766	15.3675
Rotonda	4	119	1.28505	15.3675
Rotonda	4	120	0.724424	15.3675
Rotonda	4	121	0.39817	15.3675
Rotonda	4	122	0.542786	15.3675
Rotonda	4	123	1.29553	15.3675
Rotonda	4	124	0.520504	15.3675
Rotonda	4	125	0.715984	15.3675
Rotonda	4	126	0.381647	15.3675
Rotonda	8	127	0.260059	15.3675
Rotonda	8	128	0.32192	15.3675
Rotonda	8	129	0.517806	15.3675
Rotonda	8	130	0.253026	15.3675
Rotonda	8	131	0.910906	15.3675
Rotonda	8	132	0.75153	15.3675
Rotonda	8	133	0.720201	15.3675
Rotonda	8	134	0.144554	15.3675
Rotonda	8	135	2.01329	15.3675
Rotonda	12	136	0.667699	15.3675
Rotonda	12	137	0.263223	15.3675
Rotonda	12	138	0.166398	15.3675
Rotonda	12	139	0.733694	15.3675
Rotonda	12	140	1.89777	15.3675
Rotonda	12	141	2.39986	15.3675
Rotonda	12	142	1.31949	15.3675
Rotonda	16	143	5.28839	15.3675
Rotonda	16	144	2.64852	15.3675
Rotonda	16	145	2.02164	15.3675
Rotonda	16	146	3.56634	15.3675
Rotonda	16	147	2.25872	15.3675
Rotonda	16	148	3.03478	15.3675
Rotonda	16	149	3.2726	15.3675
Rotonda	16	150	2.00817	15.3675
Rotonda	16	151	2.43142	15.3675
Rotonda	20	152	0.694917	15.3675
Rotonda	20	153	0.723987	15.3675
Rotonda	20	154	0.927541	15.3675
Rotonda	20	155	4.19278	15.3675
Rotonda	20	156	1.41106	15.3675
Rotonda	20	157	1.04146	15.3675
Rotonda	20	158	2.16312	15.3675
Rotonda	20	159	1.14436	15.3675
Rotonda	20	160	0.502377	15.3675
Rotonda	24	161	0.790101	15.3675
Rotonda	24	162	2.4121	15.3675
Rotonda	24	163	1.11581	15.3675
Rotonda	24	164	0.958648	15.3675
Rotonda	24	165	1.04726	15.3675
Rotonda	24	166	1.86762	15.3675
Rotonda	24	167	0.901118	15.3675

## Sheet: PoLHCB4.2
PoLHCB4.2
Site	Time	Replicate	x^-FC	Night sky brightness
Maroccone	0	1	0.396934	19.945
Maroccone	0	2	0.72493	19.945
Maroccone	0	3	0.681479	19.945
Maroccone	0	4	0.986358	19.945
Maroccone	0	5	0.770112	19.945
Maroccone	0	6	0.772787	19.945
Maroccone	0	7	1.05519	19.945
Maroccone	0	8	2.91762	19.945
Maroccone	0	9	0.550482	19.945
Maroccone	0	10	1.10545	19.945
Maroccone	4	11	1.58331	19.945
Maroccone	4	12	0.104409	19.945
Maroccone	4	13	0.309463	19.945
Maroccone	4	14	1.33645	19.945
Maroccone	4	15	1.3053	19.945
Maroccone	4	16	0.767635	19.945
Maroccone	4	17	0.615849	19.945
Maroccone	4	18	0.415352	19.945
Maroccone	4	19	1.56678	19.945
Maroccone	4	20	0.414971	19.945
Maroccone	8	21	3.15343	19.945
Maroccone	8	22	0.373787	19.945
Maroccone	8	23	1.3562	19.945
Maroccone	8	24	4.04118	19.945
Maroccone	8	25	0.910442	19.945
Maroccone	8	26	3.3606	19.945
Maroccone	8	27	1.22996	19.945
Maroccone	8	28	0.183676	19.945
Maroccone	8	29	0.431213	19.945
Maroccone	8	30	0.379169	19.945
Maroccone	12	31	0.865825	19.945
Maroccone	12	32	8.68078	19.945
Maroccone	12	33	1.5257	19.945
Maroccone	12	34	0.686475	19.945
Maroccone	12	35	1.17937	19.945
Maroccone	12	36	0.964446	19.945
Maroccone	12	37	0.346499	19.945
Maroccone	12	38	0.559134	19.945
Maroccone	16	39	5.69865	19.945
Maroccone	16	40	24.7013	19.945
Maroccone	16	41	0.641613	19.945
Maroccone	16	42	3.3553	19.945
Maroccone	16	43	0.737299	19.945
Maroccone	16	44	1.53975	19.945
Maroccone	16	45	3.22016	19.945
Maroccone	16	46	2.3601	19.945
Maroccone	16	47	0.568878	19.945
Maroccone	16	48	0.54185	19.945
Maroccone	20	49	0.489667	19.945
Maroccone	20	50	0.81006	19.945
Maroccone	20	51	2.27371	19.945
Maroccone	24	52	1.34137	19.945
Maroccone	24	53	0.533514	19.945
Maroccone	24	54	0.584885	19.945
Maroccone	24	55	3.34992	19.945
Maroccone	24	56	0.958576	19.945
Maroccone	24	57	1.00676	19.945
Maroccone	24	58	0.0529886	19.945
Maroccone	24	59	6.16603	19.945
Scalinata	0	60	0.509083	18.4975
Scalinata	0	61	0.515144	18.4975
Scalinata	0	62	1.59978	18.4975
Scalinata	0	63	0.557301	18.4975
Scalinata	0	64	0.959243	18.4975
Scalinata	0	65	0.570603	18.4975
Scalinata	0	66	0.606022	18.4975
Scalinata	0	67	0.614917	18.4975
Scalinata	0	68	0.427376	18.4975
Scalinata	4	69	0.64905	18.4975
Scalinata	4	70	0.688284	18.4975
Scalinata	4	71	4.59049	18.4975
Scalinata	4	72	1.58211	18.4975
Scalinata	4	73	2.02051	18.4975
Scalinata	8	74	0.943465	18.4975
Scalinata	8	75	0.529952	18.4975
Scalinata	8	76	0.429031	18.4975
Scalinata	8	77	0.682985	18.4975
Scalinata	8	78	0.512909	18.4975
Scalinata	8	79	0.450264	18.4975
Scalinata	8	80	1.0474	18.4975
Scalinata	8	81	1.0463	18.4975
Scalinata	12	82	4.67967	18.4975
Scalinata	12	83	7.21012	18.4975
Scalinata	12	84	1.19139	18.4975
Scalinata	12	85	9.14523	18.4975
Scalinata	12	86	2.1699	18.4975
Scalinata	12	87	8.22386	18.4975
Scalinata	12	88	4.49286	18.4975
Scalinata	12	89	2.43388	18.4975
Scalinata	12	90	4.56469	18.4975
Scalinata	16	91	3.65664	18.4975
Scalinata	16	92	4.31455	18.4975
Scalinata	16	93	2.35296	18.4975
Scalinata	16	94	2.77899	18.4975
Scalinata	16	95	4.41043	18.4975
Scalinata	16	96	3.49347	18.4975
Scalinata	16	97	4.83945	18.4975
Scalinata	16	98	11.4743	18.4975
Scalinata	16	99	15.7385	18.4975
Scalinata	16	100	4.67967	18.4975
Scalinata	20	101	5.15559	18.4975
Scalinata	20	102	6.52298	18.4975
Scalinata	20	103	2.65905	18.4975
Scalinata	20	104	8.34726	18.4975
Scalinata	20	105	2.4167	18.4975
Scalinata	20	106	0.709153	18.4975
Scalinata	24	107	1.34497	18.4975
Scalinata	24	108	0.169622	18.4975
Scalinata	24	109	1.01388	18.4975
Scalinata	24	110	0.61378	18.4975
Scalinata	24	111	0.255002	18.4975
Rotonda	0	112	0.429574	15.3675
Rotonda	0	113	0.709059	15.3675
Rotonda	0	114	0.780588	15.3675
Rotonda	0	115	15.9491	15.3675
Rotonda	0	116	1.70195	15.3675
Rotonda	0	117	0.962468	15.3675
Rotonda	4	118	0.548965	15.3675
Rotonda	4	119	0.749419	15.3675
Rotonda	4	120	2.33327	15.3675
Rotonda	4	121	1.3656	15.3675
Rotonda	4	122	0.348386	15.3675
Rotonda	4	123	0.862823	15.3675
Rotonda	4	124	2.6797	15.3675
Rotonda	4	125	0.666549	15.3675
Rotonda	4	126	1.16035	15.3675
Rotonda	4	127	0.465342	15.3675
Rotonda	8	128	1.01803	15.3675
Rotonda	8	129	1.12782	15.3675
Rotonda	8	130	1.17867	15.3675
Rotonda	8	131	0.466369	15.3675
Rotonda	8	132	5.36395	15.3675
Rotonda	8	133	2.12405	15.3675
Rotonda	8	134	2.36522	15.3675
Rotonda	8	135	0.338272	15.3675
Rotonda	8	136	18.1759	15.3675
Rotonda	12	137	0.57771	15.3675
Rotonda	12	138	1.1089	15.3675
Rotonda	12	139	0.183885	15.3675
Rotonda	12	140	1.02283	15.3675
Rotonda	12	141	1.546	15.3675
Rotonda	12	142	1.82492	15.3675
Rotonda	12	143	0.705177	15.3675
Rotonda	16	144	4.35969	15.3675
Rotonda	16	145	15.1352	15.3675
Rotonda	16	146	1.5386	15.3675
Rotonda	16	147	11.1619	15.3675
Rotonda	16	148	2.94813	15.3675
Rotonda	16	149	2.39227	15.3675
Rotonda	16	150	2.0463	15.3675
Rotonda	16	151	0.996932	15.3675
Rotonda	16	152	3.24204	15.3675
Rotonda	20	153	0.20033	15.3675
Rotonda	20	154	0.182644	15.3675
Rotonda	20	155	0.21962	15.3675
Rotonda	20	156	3.22109	15.3675
Rotonda	20	157	0.502173	15.3675
Rotonda	20	158	0.191246	15.3675
Rotonda	20	159	0.658291	15.3675
Rotonda	20	160	0.312204	15.3675
Rotonda	20	161	0.090861	15.3675
Rotonda	24	162	0.54626	15.3675
Rotonda	24	163	1.04248	15.3675
Rotonda	24	164	0.735035	15.3675
Rotonda	24	165	0.419414	15.3675
Rotonda	24	166	0.372456	15.3675
Rotonda	24	167	1.31575	15.3675
Rotonda	24	168	0.472775	15.3675

[truncated: 10 more sheets: PoZEP, PoSEND33, PoPSAG, PoCAB-151, PoPRR5-2, PoLUX, PoCCA1, PoREV1, PoELF3, PoPRR5-1]
